# Supplementary material for: Ecological Risks of Antibiotics in Urban Wetlands on the Qinghai-Tibet Plateau, China
Source: Int J Environ Res Public Health. 2023 Jan 18;20(3):1735. doi: 10.3390/ijerph20031735 (PMC9914113; doi:10.3390/ijerph20031735)
Supplement: Supplementary file 1 [file ijerph-20-01735-s001.zip]

Archive with 1 entries (1 files):
- ijerph-2136330-supplementary.pdf
